# Supplementary material for: Nitrogen Enriched Solid-State Cultivation for the Overproduction of Azaphilone Red Pigments by Penicillium sclerotiorum SNB-CN111
Source: J Fungi (Basel). 2023 Jan 24;9(2):156. doi: 10.3390/jof9020156 (PMC9958536; doi:10.3390/jof9020156)
Supplement: Supplementary file 1 [file jof-09-00156-s001.zip]

Archive with 1 entries (1 files):
- jof-2163988-supplementary.pdf
